# Supplementary material for: Spatial heterogeneity of flesh-cell osmotic potential in sweet cherry affects partitioning of absorbed water
Source: Hortic Res. 2020 Apr 1;7:51. doi: 10.1038/s41438-020-0274-8 (PMC7109129; doi:10.1038/s41438-020-0274-8)
Supplement: Supplementary file 3 — Data Set 1 [file 41438_2020_274_MOESM3_ESM.xlsx]

## Sheet: Fig 4b
					sg1	sg2	sg3	sg4			Whole fruit (wf)						wf-sg1	wf-sg2	wf-sg3	wf-sg4		wf-sg1	wf-sg2	wf-sg3	wf-sg4
	Cultivar	Fruit No	Fresh weight		Cosm	Cosm	Cosm	Cosm			Cosm	Cosm	Cosm	Cosm	Cosm		Cosm	Cosm	Cosm	Cosm		∆ϕS	∆ϕS	∆ϕS	∆ϕS
		(protocol)	(g)		mmol kg-1	mmol kg-1	mmol kg-1	mmol kg-1			mmol kg-1	mmol kg-1	mmol kg-1	mmol kg-1	mmol kg-1		mmol kg-1	mmol kg-1	mmol kg-1	mmol kg-1		MPa	MPa	MPa	MPa
											sample 1	sample 2	sample 3	sample 4	mean							Fig 4b box sg1	Fig 4b box sg2	Fig 4b box sg3	Fig 4b box sg4
	Regina	Ki01	12.07		1523.67	1541	1581.33	1639.33			1603	1579	1591	1587	1590		66.3333	49	8.66667	-49.3333		0.162782	0.120246	0.021268	-0.121064
	Regina	Ki02	12.1		1559.67	1597	1632	1668.33			1601	1607	1603		1603.67		44	6.66667	-28.3333	-64.6667		0.107976	0.01636	-0.06953	-0.158692
	Regina	Ki03	13.1		1420.33	1425.33	1448.67	1495.67			1446	1444	1446		1445.33		25	20	-3.33333	-50.3333		0.06135	0.04908	-0.00818	-0.123518
	Regina	Ki04	11.94		1487.33	1501.67	1509	1589			1510	1524	1516		1516.67		29.3333	15	7.66667	-72.3333		0.071984	0.03681	0.018814	-0.177506
	Regina	Ki05	12.84		1545.33	1588.67	1663.33	1761.33			1655	1660	1666		1660.33		115	71.6667	-3	-101		0.28221	0.17587	-0.007362	-0.247854
	Regina	Ki06	10.43		1536.25	1556.33	1585	1634.67			1583	1573	1573	1589	1579.5		43.25	23.1667	-5.5	-55.1667		0.106136	0.056851	-0.013497	-0.135379
	Regina	Ki07	13.33		1521.33	1535.33	1567	1628.67			1604	1601	1605		1603.33		82	68	36.3333	-25.3333		0.201228	0.166872	0.089162	-0.062168
	Regina	Ki08	11.81		1674.67	1688.67	1739.33	1811.33			1574	1578	1576		1576		-98.6667	-112.667	-163.333	-235.333		-0.242128	-0.276484	-0.40082	-0.577508
	Regina	Ki09	10.84		1444.67	1461.67	1510.67	1568			1458	1460	1474	1475	1466.75		22.0833	5.08333	-43.9167	-101.25		0.0541925	0.0124745	-0.107772	-0.248468
	Regina	Ki10	11.56		1356.67	1388.67	1433.67	1492.33			1406	1415	1401	1406	1407		50.3333	18.3333	-26.6667	-85.3333		0.123518	0.04499	-0.06544	-0.209408

## Sheet: Fig 4c
															Whole fruit (wf)							wf-sh1	wf-sh2	wf-sh3	wf-sh4	wf-sh5	wf-sh6	wf-sh7	wf-sh8	wf-sh9		wf-sh1	wf-sh2	wf-sh3	wf-sh4	wf-sh5	wf-sh6	wf-sh7	wf-sh8	wf-sh9
	Cultivar	Fruit No	Fresh weight		sh1	sh2	sh3	sh4	sh5	sh6	sh7	sh8	sh9			Cosm	Cosm	Cosm	Cosm	Cosm		Cosm	Cosm	Cosm	Cosm	Cosm	Cosm	Cosm	Cosm	Cosm		∆ϕS	∆ϕS	∆ϕS	∆ϕS	∆ϕS	∆ϕS	∆ϕS	∆ϕS	∆ϕS
		(protocol)	(g)		Cosm	Cosm	Cosm	Cosm	Cosm	Cosm	Cosm	Cosm	Cosm		mmol kg-1	mmol kg-1	mmol kg-1	mmol kg-1	mmol kg-2	mmol kg-1		mmol kg-1	mmol kg-1	mmol kg-1	mmol kg-1	mmol kg-1	mmol kg-1	mmol kg-1	mmol kg-2	mmol kg-3		MPa	MPa	MPa	MPa	MPa	MPa	MPa	MPa	MPa
					mmol kg-1	mmol kg-1	mmol kg-1	mmol kg-1	mmol kg-2	mmol kg-3	mmol kg-4	mmol kg-1	mmol kg-2		sample 1	sample 2	sample 3	sample 4	sample 5	mean												Fig4c box sh1	Fig4c box sh2	Fig4c box sh3	Fig4c box sh4	Fig4c box sh5	Fig4c box sh6	Fig4c box sh7	Fig4c box sh8	Fig4c box sh9
	Schneiders Späte Knorpelkirsche	Ki1	10.49		1277	1336	1272	1370	1322	1493	1534	1434	1416		1305	1293	1300	1292	1307	1299.4		22.4	-36.6	27.4	-70.6	-22.6	-193.6	-234.6	-134.6	-116.6		0.0549696	-0.0898164	0.0672396	-0.173252	-0.0554604	-0.475094	-0.575708	-0.330308	-0.286136
	Schneiders Späte Knorpelkirsche	Ki2	14.7		1106	1122	1098	1222	1194	1192	1320	1308	1309		1172	1167	1175	1183		1174.25		68.25	52.25	76.25	-47.75	-19.75	-17.75	-145.75	-133.75	-134.75		0.167486	0.128221	0.187117	-0.117179	-0.0484665	-0.0435585	-0.357671	-0.328223	-0.330676
	Schneiders Späte Knorpelkirsche	Ki3	12.36		1562	1571	1425	1565	1553	1623	1690	1662	1634		1521	1514	1512	1531	1531	1521.8		-40.2	-49.2	96.8	-43.2	-31.2	-101.2	-168.2	-140.2	-112.2		-0.0986508	-0.120737	0.237547	-0.106013	-0.0765648	-0.248345	-0.412763	-0.344051	-0.275339
	Schneiders Späte Knorpelkirsche	Ki4	12.42		1345	1341	1337	1419	1419	1398	1583	1521	1403		1390	1396	1374	1405	1397	1392.4		47.4	51.4	55.4	-26.6	-26.6	-5.6	-190.6	-128.6	-10.6		0.11632	0.126136	0.135952	-0.0652764	-0.0652764	-0.0137424	-0.467732	-0.315584	-0.0260124
	Schneiders Späte Knorpelkirsche	Ki5	14.1		1386	1428	1375	1524	1467	1442	1592	1581	1489		1420	1463	1422	1443	1447	1439		53	11	64	-85	-28	-3	-153	-142	-50		0.130062	0.026994	0.157056	-0.20859	-0.068712	-0.007362	-0.375462	-0.348468	-0.1227
	Schneiders Späte Knorpelkirsche	Ki6	12.08		1337	1334	1327	1259	1437	1483	1616	1528	1530		1445	1406	1419	1428	1415	1422.6		85.6	88.6	95.6	163.6	-14.4	-60.4	-193.4	-105.4	-107.4		0.210062	0.217424	0.234602	0.401474	-0.0353376	-0.148222	-0.474604	-0.258652	-0.26356
	Schneiders Späte Knorpelkirsche	Ki7	14.95		1624	1502	1454	1705	1634	1592	1740	1808	1756		1647	1626	1629	1633		1633.75		9.75	131.75	179.75	-71.25	-0.25	41.75	-106.25	-174.25	-122.25		0.0239265	0.323315	0.441107	-0.174847	-0.0006135	0.102455	-0.260738	-0.427609	-0.300001
	Schneiders Späte Knorpelkirsche	Ki8	13.86		1540	1487	1528	1742	1638	1709	1796	1767	1775		1624	1635	1639	1618		1629		89	142	101	-113	-9	-80	-167	-138	-146		0.218406	0.348468	0.247854	-0.277302	-0.022086	-0.19632	-0.409818	-0.338652	-0.358284

## Sheet: Fig 4d
														Whole fruit (wf)								wf-sh10	wf-sh11	wf-sh12	wf-sh13	wf-sh14	wf-sh15	wf-sh16		wf-sh10	wf-sh11	wf-sh12	wf-sh13	wf-sh14	wf-sh15	wf-sh16
	Cultivar	Fruit No	Fresh weight			sh10	sh11	sh12	sh13	sh14	sh15	sh16			Cosm	Cosm	Cosm	Cosm	Cosm	Cosm		Cosm	Cosm	Cosm	Cosm	Cosm	Cosm	Cosm		∆ϕS	∆ϕS	∆ϕS	∆ϕS	∆ϕS	∆ϕS	∆ϕS
		(protocol)	(g)			Cosm	Cosm	Cosm	Cosm	Cosm	Cosm	Cosm		mmol kg-1	mmol kg-1	mmol kg-1	mmol kg-1	mmol kg-2	mmol kg-3	mmol kg-1		mmol kg-1	mmol kg-1	mmol kg-1	mmol kg-1	mmol kg-1	mmol kg-1	mmol kg-1		MPa	MPa	MPa	MPa	MPa	MPa	MPa
						mmol kg-1	mmol kg-1	mmol kg-1	mmol kg-1	mmol kg-2	mmol kg-3	mmol kg-4		sample 1	sample 2	sample 3	sample 4	sample 5	sample 6	mean										Fig 4d box sh10	Fig 4d box sh11	Fig 4d box sh12	Fig 4d box sh13	Fig 4d box sh14	Fig 4d box sh15	Fig 4d box sh16
	Dönissens Gelbe	Ki09	7.92			1498	1717	1455	1568	1674	1565	1640		1464	1472	1465	1454			1463.75		-34.25	-253.25	8.75	-104.25	-210.25	-101.25	-176.25		-0.0840495	-0.621475	0.0214725	-0.255829	-0.515953	-0.248468	-0.432517
	Dönissens Gelbe	Ki02	7.41			1333	1451	1349	1371	1426	1337	1529		1322	1307	1309	1309			1311.75		-21.25	-139.25	-37.25	-59.25	-114.25	-25.25	-217.25		-0.0521475	-0.34172	-0.0914115	-0.1454	-0.280369	-0.0619635	-0.533131
	Dönissens Gelbe	Ki03	7.59			1553	1630	1491	1584	1765	1693	1646		1462	1469	1479	1479			1472.25		-80.75	-157.75	-18.75	-111.75	-292.75	-220.75	-173.75		-0.19816	-0.387118	-0.0460125	-0.274234	-0.718409	-0.541721	-0.426382
	Dönissens Gelbe	Ki04	6.92			1371	1381	1356	1385	1519	1451	1460		1370	1373	1349	1342	1331	1348	1352.17		-18.8333	-28.8333	-3.83333	-32.8333	-166.833	-98.8333	-107.833		-0.046217	-0.070757	-0.009407	-0.080573	-0.409409	-0.242537	-0.264623
	Dönissens Gelbe	Ki05	6.63			1305	1172	1305	1398	1402	1384	1491		1266	1274	1272	1273			1271.25		-33.75	99.25	-33.75	-126.75	-130.75	-112.75	-219.75		-0.0828225	0.24356	-0.0828225	-0.311045	-0.32086	-0.276689	-0.539266
	Dönissens Gelbe	Ki06	8.03			1505	1229	1463	1575	1601	1779	1635		1470	1452	1476	1448			1461.5		-43.5	232.5	-1.5	-113.5	-139.5	-317.5	-173.5		-0.106749	0.570555	-0.003681	-0.278529	-0.342333	-0.779145	-0.425769
	Dönissens Gelbe	Ki07	7.6			1463	1457	1435	1474	1784	1637	1431		1442	1466	1455	1455			1454.5		-8.5	-2.5	19.5	-19.5	-329.5	-182.5	23.5		-0.020859	-0.006135	0.047853	-0.047853	-0.808593	-0.447855	0.057669
	Dönissens Gelbe	Ki08	7.46			1439	1485	1434	1519	1698	1676	1663		1409	1434	1434	1430			1426.75		-12.25	-58.25	-7.25	-92.25	-271.25	-249.25	-236.25		-0.0300615	-0.142946	-0.0177915	-0.226382	-0.665648	-0.61166	-0.579758

## Sheet: Fig 5b
	Cultivar	Fruit No	Fresh weight		pd1	sh2	sh3	sh4	sc5	sc6		Whole fruit (wf)								wf-pd1	wf-sh2	wf-sh3	wf-sh4	wf-sc5	wf-sc6		wf-pd1	wf-sh2	wf-sh3	wf-sh4	wf-sc5	wf-sc6
		(protocol)	(g)		Cosm	Cosm	Cosm	Cosm	Cosm	Cosm		Cosm	Cosm	Cosm	Cosm	Cosm	Cosm	Cosm		Cosm	Cosm	Cosm	Cosm	Cosm	Cosm		∆ϕS	∆ϕS	∆ϕS	∆ϕS	∆ϕS	∆ϕS
					mmol kg-1	mmol kg-1	mmol kg-1	mmol kg-1	mmol kg-1	mmol kg-1		mmol kg-1	mmol kg-1	mmol kg-1	mmol kg-1	mmol kg-1	mmol kg-1	mmol kg-1		mmol kg-1	mmol kg-1	mmol kg-1	mmol kg-1	mmol kg-1	mmol kg-1		MPa	MPa	MPa	MPa	MPa	MPa
												sample 1	sample 2	sample 3	sample 4	sample 5	sample 6	mean									Fig 5c box pd1	Fig 5c box sh2	Fig 5c box sh3	Fig 5c box sh4	Fig 5c box sc5	Fig 5c box sc6
	Regina	Ki62	11.28		1557	1815		1766	2089	1946		1736	1754	1729	1687	1680	1721	1717.83		160.833	-97.1667	.	-48.1667	-371.167	-228.167		0.394685	-0.238447	.	-0.118201	-0.910843	-0.559921
	Regina	Ki63	13.48		1447	1825	1533	1626	1763	1783		1600	1595	1617	1580			1598		151	-227	65	-28	-165	-185		0.370554	-0.557058	0.15951	-0.068712	-0.40491	-0.45399
	Regina	Ki64	13.65		1494	1735	1541	1519	1692	1654		1597	1575	1569	1580			1580.25		86.25	-154.75	39.25	61.25	-111.75	-73.75		0.211657	-0.379756	0.0963195	0.150308	-0.274234	-0.180982
	Regina	Ki65	12.64		1636	1818	1770	1713	2209	2009		1750	1773	1780	1785			1772		136	-46	2	59	-437	-237		0.333744	-0.112884	0.004908	0.144786	-1.0724	-0.581598
	Regina	Ki66	13.79		1561	1654	1586	1581	1932	1755		1704	1703	1719	1712			1709.5		148.5	55.5	123.5	128.5	-222.5	-45.5		0.364419	0.136197	0.303069	0.315339	-0.546015	-0.111657
	Regina	Ki56	11.6		1141	1605	1552	1266	1575	1637		1460	1449	1420	1457	1434		1444		303	-161	-108	178	-131	-193		0.743562	-0.395094	-0.265032	0.436812	-0.321474	-0.473622
	Regina	Ki57	9.83		1333	1457	1381	1486	1718	1595		1462	1458	1460	1439			1454.75		121.75	-2.25	73.75	-31.25	-263.25	-140.25		0.298774	-0.0055215	0.180982	-0.0766875	-0.646015	-0.344174
	Regina	Ki58	9.92		1100	1485	1447	1561	1499	1576		1420	1425	1426	1433			1426		326	-59	-21	-135	-73	-150		0.800004	-0.144786	-0.051534	-0.33129	-0.179142	-0.3681
																											Conversion
																											ϕS (MPa) = - 0.002454 * Cosm (mmol kg-1)

## Sheet: Fig 5c
	Cultivar	Fruit No	Fresh weight		sh 2 (outer mesocarp)		sh3 (inner mesocarp)			Difference sh2-sh3
		(protocol)	(g)		Cosm	ϕS sh2	Cosm	ϕS sh3		Cosm	ϕS sh3
					mmol kg-1	MPa	mmol kg-1	MPa		mmol kg-1	MPa
								Fig 5c x-axis			Fig 5c y-axis
	Sam	Ki49	9.54		1392	-3.41597	1102	-2.70431		290	-0.71166
	Sam	Ki50	10.56		1502	-3.68591	1240	-3.04296		262	-0.642948
	Sam	Ki51	10.12		1294	-3.17548	1255	-3.07977		39	-0.095706
	Sam	Ki52	10.81		1357	-3.33008	1250	-3.0675		107	-0.262578
	Sam	Ki53	10.8		1236	-3.03314	1115	-2.73621		121	-0.296934
	Sam	Ki54	9.66		1198	-2.93989	1196	-2.93498		2	-0.004908
	Sam	Ki55	9.62		1138	-2.79265	1118	-2.74357		20	-0.04908
	Sam	Ki59	10.92		1471	-3.60983	1467	-3.60002		4	-0.009816
	Sam	Ki60	11.67		1546	-3.79388	1323	-3.24664		223	-0.547242
	Sam	Ki61	9.86		1310	-3.21474	1210	-2.96934		100	-0.2454
	Regina	Ki56	11.6		1605	-3.93867	1552	-3.80861		53	-0.130062
	Regina	Ki57	9.83		1457	-3.57548	1381	-3.38897		76	-0.186504
	Regina	Ki58	9.92		1485	-3.64419	1447	-3.55094		38	-0.093252
	Regina	Ki62	11.28		1815	-4.45401	1668	-4.09327		147	-0.360738
	Regina	Ki63	13.48		1825	-4.47855	1533	-3.76198		292	-0.716568
	Regina	Ki64	13.65		1735	-4.25769	1541	-3.78161		194	-0.476076
	Regina	Ki65	12.64		1818	-4.46137	1770	-4.34358		48	-0.117792
	Regina	Ki66	13.79		1654	-4.05892	1586	-3.89204		68	-0.166872
	Sweetheart	Ki1	10.84		1208	-2.96443	1149	-2.81965		59	-0.144786
	Sweetheart	Ki2	11.41		1289	-3.16321	1078	-2.64541		211	-0.517794
	Sweetheart	Ki3	13.96		1392	-3.41597	1366	-3.35216		26	-0.063804
	Sweetheart	Ki4	12.04		1421	-3.48713	1352	-3.31781		69	-0.169326
	Sweetheart	Ki5	12.76		1377	-3.37916	1374	-3.3718		3	-0.007362
	Sweetheart	Ki6	10.18		1176	-2.8859	1148	-2.81719		28	-0.068712
	Sweetheart	Ki7	12.44		1234	-3.02824	1148	-2.81719		86	-0.211044
	Sweetheart	Ki8	9.63		1367	-3.35462	1411	-3.46259		-44	0.107976
	Sweetheart	Ki9	7.35		1026	-2.5178	959	-2.35339		67	-0.164418
	Sweetheart	Ki10	9.36		1192	-2.92517	1214	-2.97916		-22	0.053988
	Sweetheart	Ki11	8.71		1324	-3.2491	1286	-3.15584		38	-0.093252
	Sweetheart	Ki12	9.08		1262	-3.09695	1216	-2.98406		46	-0.112884
	Sweetheart	Ki13	8.64		1022	-2.50799	972	-2.38529		50	-0.1227
	Sweetheart	Ki14	8.25		1105	-2.71167	1069	-2.62333		36	-0.088344
	Sweetheart	Ki15	8.43		1165	-2.85891	1125	-2.76075		40	-0.09816
	Sweetheart	Ki16	8.64		1177	-2.88836	1115	-2.73621		62	-0.152148
	Staccato	Ki1	12.35		1383	-3.39388	1327	-3.25646		56	-0.137424
	Staccato	Ki2	12.87		1270	-3.11658	1236	-3.03314		34	-0.083436
	Staccato	Ki3	11.18		1528	-3.74971	1462	-3.58775		66	-0.161964
	Staccato	Ki4	11.83		1216	-2.98406	1134	-2.78284		82	-0.201228
	Staccato	Ki5	11.16		1363	-3.3448	1304	-3.20002		59	-0.144786
	Staccato	Ki6	10.73		1223	-3.00124	1233	-3.02578		-10	0.02454
	Staccato	Ki7	11.48		1237	-3.0356	1237	-3.0356		0	0
	Staccato	Ki8	13.19		1261	-3.09449	1238	-3.03805		23	-0.056442
	Staccato	Ki9	13.11		.	.	.	.		.	.
	Staccato	Ki10	12.75		1458	-3.57793	1334	-3.27364		124	-0.304296
	Staccato	Ki11	12.51		1311	-3.21719	1293	-3.17302		18	-0.044172
	Staccato	Ki12	12.13		1422	-3.48959	1296	-3.18038		126	-0.309204
	Staccato	Ki13	11.81		1158	-2.84173	1112	-2.72885		46	-0.112884
	Staccato	Ki14	11.69		1165	-2.85891	1096	-2.68958		69	-0.169326
	Staccato	Ki15	10.81		1069	-2.62333	1037	-2.5448		32	-0.078528
	Staccato	Ki16	10.86		1158	-2.84173	1126	-2.7632		32	-0.078528
	Staccato	Ki17	10.11		1187	-2.9129	1196	-2.93498		-9	0.022086
	Staccato	Ki18	13.43		1391	-3.41351	1330	-3.26382		61	-0.149694
	Staccato	Ki19	13.96		1276	-3.1313	1247	-3.06014		29	-0.071166
	Staccato	Ki20	11.26		1209	-2.96689	1089	-2.67241		120	-0.29448
					Conversion
					ϕS (MPa) = - 0.002454 * Cosm (mmol kg-1)

## Sheet: Figs 6 S1
	Cell number		Cell volume (mm3)				Relative volume
	(protocol)		t 0 = 0 h	t20 = 20 h	Difference t20 - t0
			Fig. 7 a,b x-axis		Fig. 7a y-axis		Fig. 6e,f
							Fig 7b y-axis
	1		13.6488	15.5907	1.9419		0.142276
	2		16.2303	17.1829	0.9526		0.0586927
	3		39.547	34.7451	-4.8019		-0.121423
	4		14.9703	13.3215	-1.6488		-0.110138
	5		9.689	9.8083	0.1193		0.0123129
	6		7.9846	10.0166	2.032		0.25449
	7		3.6276	4.7691	1.1415		0.314671
	8		9.4987	12.5775	3.0788		0.324129
	9		12.0095	13.0878	1.0783		0.0897873
	10		36.8012	36.1534	-0.6478		-0.0176027
	11		4.6414	3.9104	-0.731		-0.157496
	12		16.1262	21.1999	5.0737		0.314625
	13		5.4741	5.1666	-0.3075		-0.0561736
	14		9.4797	10.3056	0.8259		0.087123
	15		4.5894	5.2049	0.6155		0.134113
	16		4.4557	5.0427	0.587		0.131741
	17		1.8918	1.8622	-0.0296		-0.0156465
	18		20.9274	21.0458	0.1184		0.00565765
	19		9.1253	9.8997	0.7744		0.084863
